# Supplementary material for: Genome‐Wide Analysis of the APETALA2/Ethylene‐Responsive Factor Gene Family in Carthamus tinctorius L
Source: Plant Direct. 2025 Jan 16;9(1):e70032. doi: 10.1002/pld3.70032 (PMC11736709; doi:10.1002/pld3.70032)
Supplement: Supplementary file 2 — Table S1. A total of 127 CtAP2/ERF family genes. [file PLD3-9-e70032-s001.xls]

## Sheet: ct_hmm3
Table S1：A total of 127 CtAP2/ERF family genes
# name bits E-value n exp bias
CtAH08T0086900.1 138.3 1.8e-40 3 3.4 17.0
CtAH12T0191900.1 96.7 1.7e-27 2 2.4 7.9
CtAH11T0113400.1 95.6 3.9e-27 3 3.0 20.3
CtAH10T0225000.1 91.1 1e-25 4 3.6 0.8
CtAH02T0024300.1 90.5 1.5e-25 2 2.8 15.7
CtAH08T0036500.1 90.3 1.8e-25 2 2.4 16.5
CtAH08T0130300.1 77.7 1.5e-21 2 2.4 16.0
CtAH11T0019000.1 76.8 2.8e-21 2 2.4 14.7
CtAH11T0192000.1 73.9 2.4e-20 2 2.4 6.3
CtAH11T0033400.1 73.7 2.7e-20 2 2.4 11.1
CtAH11T0192000.2 73.7 2.8e-20 2 2.4 6.3
CtAH08T0094900.2 73.5 3.1e-20 2 2.3 8.9
CtAH08T0094900.1 73.5 3.1e-20 2 2.3 8.9
CtAH08T0144800.2 73.2 3.9e-20 2 2.4 10.6
CtAH01T0030700.1 73.1 4.1e-20 2 2.4 9.9
CtAH01T0030700.2 72.9 4.6e-20 2 2.4 9.9
CtAH08T0144800.1 72.4 6.8e-20 2 2.4 10.6
CtAH09T0035000.1 71.9 1e-19 2 2.4 14.1
CtAH08T0201600.1 69.9 4e-19 2 2.4 12.1
CtAH07T0109100.2 69.8 4.4e-19 2 2.5 8.4
CtAH08T0062900.1 67.9 1.8e-18 2 2.4 7.9
CtAH11T0023600.1 67.8 1.8e-18 2 2.7 11.4
CtAH12T0018000.1 67.2 2.9e-18 2 2.3 12.9
CtAH10T0170900.1 66.6 4.5e-18 2 2.7 10.8
CtAH05T0226700.1 66.5 4.6e-18 2 2.5 9.3
CtAH11T0244300.1 65.9 7.4e-18 2 2.5 11.3
CtAH11T0224100.1 65.6 9e-18 2 2.4 13.2
CtAH08T0023300.1 59.2 9e-16 1 1.6 2.0
CtAH07T0126100.1 58.0 2.2e-15 1 1.4 1.2
CtAH02T0051100.1 57.6 2.9e-15 1 1.4 2.9
CtAH07T0109100.1 57.3 3.5e-15 3 2.9 8.3
CtAH09T0031700.1 57.2 3.8e-15 1 1.5 4.2
CtAH05T0121200.1 56.9 4.7e-15 1 1.4 3.2
CtAH03T0254500.1 56.8 5e-15 1 1.2 2.2
CtAH08T0086900.2 56.6 5.9e-15 1 1.4 1.7
CtAH11T0113000.1 56.6 6e-15 1 1.3 2.7
CtAH06T0004000.1 56.5 6.3e-15 1 1.4 0.1
CtAH06T0334000.2 56.4 6.7e-15 1 1.4 4.6
CtAH06T0334000.1 56.3 7.2e-15 1 1.4 4.6
CtAH11T0056900.1 56.3 7.4e-15 1 1.6 0.3
CtAH03T0124100.1 56.0 8.9e-15 1 1.4 5.9
CtAH02T0076700.1 55.7 1.1e-14 1 1.3 2.0
CtAH06T0250200.1 54.8 2.1e-14 2 2.7 10.6
CtAH10T0237200.1 54.7 2.2e-14 2 2.0 3.1
CtAH07T0027200.1 54.6 2.5e-14 1 1.5 0.2
CtAH10T0083700.1 54.5 2.6e-14 1 1.4 1.6
CtAH02T0003200.1 54.4 2.8e-14 1 1.4 1.0
CtAH05T0095500.1 54.3 3.1e-14 1 1.4 5.6
CtAH09T0132800.1 54.2 3.2e-14 1 1.2 2.7
CtAH11T0192000.3 54.2 3.3e-14 2 2.4 5.4
CtAH11T0112700.1 53.5 5.4e-14 2 2.0 4.3
CtAH10T0225500.1 53.5 5.4e-14 2 2.1 3.0
CtAH03T0028900.1 53.4 5.8e-14 3 1.8 3.8
CtAH10T0210000.1 53.3 6.4e-14 1 1.7 0.5
CtAH05T0095600.1 52.3 1.3e-13 1 1.4 4.2
CtAH03T0289100.1 52.3 1.3e-13 1 1.3 0.6
CtAH04T0039600.1 52.2 1.4e-13 1 1.3 2.4
CtAH08T0006700.1 52.1 1.5e-13 1 1.4 1.0
CtAH09T0038000.1 52.1 1.5e-13 1 1.3 3.1
CtAH10T0225300.1 52.0 1.6e-13 2 2.3 4.2
CtAH08T0023400.1 52.0 1.6e-13 1 1.4 2.6
CtAH02T0022900.1 51.9 1.7e-13 1 1.5 0.6
CtAH05T0095700.1 51.8 1.8e-13 1 1.3 6.0
CtAH02T0053000.1 51.5 2.2e-13 1 1.3 0.7
CtAH05T0018300.1 51.1 3e-13 1 1.4 0.5
CtAH06T0020600.1 50.7 3.9e-13 3 2.0 0.0
CtAH09T0027000.1 50.2 5.7e-13 2 1.7 1.2
CtAH11T0171500.1 50.0 6.8e-13 2 2.1 0.5
CtAH04T0034000.1 49.8 7.6e-13 1 1.4 0.8
CtAH06T0031900.1 49.7 8.6e-13 2 2.6 10.4
CtAH09T0019000.1 49.6 9.3e-13 2 1.9 0.5
CtAH11T0023600.2 49.5 9.4e-13 3 2.6 6.8
CtAH04T0248200.1 49.4 1e-12 1 1.5 2.8
CtAH02T0191400.1 49.3 1.1e-12 2 2.1 0.3
CtAH08T0094900.3 48.9 1.5e-12 2 2.5 6.2
CtAH09T0005300.1 48.6 1.8e-12 1 1.5 3.4
CtAH11T0036900.1 48.4 2.1e-12 1 1.4 5.6
CtAH06T0015200.1 47.9 3.1e-12 2 1.6 0.5
CtAH07T0008500.1 47.6 3.8e-12 1 1.4 1.8
CtAH10T0260100.1 47.5 4.1e-12 2 2.5 9.7
CtAH05T0125500.1 47.1 5.6e-12 2 1.7 0.6
CtAH06T0005600.1 46.8 6.7e-12 2 1.7 0.6
CtAH05T0001700.1 46.5 8.2e-12 1 1.3 0.5
CtAH11T0217500.1 46.0 1.2e-11 1 1.4 0.3
CtAH09T0032500.1 45.5 1.7e-11 1 1.7 0.3
CtAH09T0278200.1 45.5 1.7e-11 3 2.7 10.7
CtAH06T0074700.1 45.5 1.7e-11 1 1.4 2.3
CtAH03T0017500.1 45.3 2e-11 1 1.3 2.0
CtAH11T0033100.1 44.5 3.6e-11 1 1.4 1.0
CtAH01T0031000.1 44.0 4.9e-11 1 1.3 1.0
CtAH01T0080100.1 43.4 7.5e-11 2 2.5 9.1
CtAH03T0025600.1 42.0 2.1e-10 1 1.3 1.8
CtAH02T0012700.1 42.0 2.1e-10 1 1.2 0.0
CtAH08T0013500.1 41.8 2.4e-10 1 1.4 0.1
CtAH09T0091900.1 40.5 6.2e-10 2 2.3 1.0
CtAH12T0141900.1 39.9 9.7e-10 1 1.4 0.7
CtAH12T0172000.1 39.8 1e-09 1 1.4 2.6
CtAH08T0183500.3 37.9 4e-09 2 3.4 18.9
CtAH01T0036400.1 37.7 4.7e-09 2 2.0 3.6
CtAH02T0053100.1 35.5 2.2e-08 1 1.4 0.5
CtAH05T0110500.3 34.1 6.3e-08 1 1.3 2.4
CtAH07T0052500.1 33.8 7.5e-08 1 1.6 0.6
CtAH07T0050300.1 33.6 9.1e-08 1 1.4 0.9
CtAH07T0082800.1 33.4 1e-07 2 1.7 3.0
CtAH04T0134600.1 32.8 1.6e-07 1 1.4 1.2
CtAH02T0053200.1 32.5 1.9e-07 1 1.3 0.2
CtAH04T0206800.1 31.6 3.6e-07 1 1.3 4.1
CtAH04T0134600.2 29.8 1.4e-06 1 1.4 2.4
CtAH07T0146300.1 28.2 4.2e-06 1 1.4 3.8
CtAH11T0021200.1 27.7 6.3e-06 1 1.4 2.6
CtAH05T0110500.1 27.2 8.8e-06 1 1.3 1.7
CtAH02T0074300.1 24.3 7.3e-05 2 1.9 0.2
CtAH12T0201000.1 22.7 0.00023 2 1.8 1.2
CtAH10T0076800.2 22.4 0.00027 2 1.7 0.1
CtAH10T0076800.1 22.4 0.00028 2 1.7 0.1
CtAH08T0312400.1 20.9 0.00083 1 1.2 0.3
CtAH08T0312400.2 20.9 0.00083 1 1.2 0.3
CtAH08T0312400.3 20.9 0.00083 1 1.2 0.3
CtAH08T0312400.4 20.9 0.00083 1 1.2 0.3
CtAH08T0183500.1 20.4 0.0012 2 3.4 11.2
CtAH04T0074600.1 17.2 0.012 2 2.0 3.6
CtAH03T0123900.1 17.1 0.013 2 2.1 1.5
CtAH05T0013400.1 15.4 0.044 2 2.2 1.1
CtAH03T0123900.3 15.2 0.05 3 2.6 2.6
CtAH07T0109100.3 14.8 0.067 3 3.4 12.3
CtAH03T0123900.2 14.3 0.092 2 1.8 0.2
